# Supplementary material for: The Aspergillus fumigatus Mismatch Repair MSH2 Homolog Is Important for Virulence and Azole Resistance
Source: mSphere. 2019 Aug 7;4(4):e00416-19. doi: 10.1128/mSphere.00416-19 (PMC6686229; doi:10.1128/mSphere.00416-19)
Supplement: TABLE S1 [file mSphere.00416-19-st001.xls]

## Sheet: msh2_all_SNPs
Gene	Type of variant	Strains containing variant	Reference	Alternate	Nucleotide affected	Amino acid affected	Position of change on chromosome	Interpro domain affected			core 298 604 IPR007861 DNA mismatch repair protein MutS	clamp 467 560 """
"Afu3g09850	missense_variant	08-19-02-30	F16134""	G	C	c.1401G>C	p.Glu467Asp	2523490	""IPR007696 DNA mismatch repair protein MutS	core 314 639 IPR007696 DNA mismatch repair protein MutS
"Afu3g09840-Afu3g09850	intergenic_region	08-36-03-25	08-31-08-91""	TC	T	n.2521878delC		2521877	"		C-terminal 656 857 IPR000432 DNA mismatch repair protein MutS	C-terminal 613 861 """
"Afu3g09850	missense_variant	08-36-03-25	08-31-08-91	F13619""	A	G	c.2435A>G	p.Glu812Gly	2524524	""IPR000432 DNA mismatch repair protein MutS	F15390	12-7505054	MO76959EXP	F5211G	F16134	MO91298SB	MO68507EXP	AF72	F17729	08-12-12-13	08-36-03-25	08-31-08-91	08-19-02-61	08-19-02-30	10-01-02-27	08-19-02-46	08-19-02-10	MO69250EXP	F15927	Afu591	Afu218	Afu257	F13619	F12219	MO54056EXP	F18085	12-7505446	AF41	Afu942	LMB35Aa	F14532	F14513G	AF90	Afu166	09-7500806	MO79587EXP	F14946G	AF65	F13952
"Afu3g09850	synonymous_variant	12-7504462	12-7504652	F17582	F16216	F17764	F16311	12-7505220	MO89263LAB	Afu1042
"Afu3g09850-Afu3g09860	intergenic_region	12-7504462	MO68507EXP	JCM10253""	A	G	n.2525616A>G		2525616	"	08-31-08-91	08-19-02-61	10-01-02-27	08-19-02-46	08-19-02-10	F17582	Afu591	Afu218	Afu257	F13619	F13952	Afu942	F14532	F12636	Afu166	AF65	Afu124	F14513G	F12041	F13535	Afu343""	G	C	n.2525417G>C		2525417	"
"Afu3g09850-Afu3g09860	intergenic_region	12-7504652	12-7505054	F16216	12-7505220	Afu1042	F15390	F5211G	08-12-12-13	08-36-03-25		2525314	"
"Afu3g09850	3_prime_UTR_variant	12-7505446	08-19-02-30	F12219	F16134	AF41	AF72""	G	A	c.*402G>A	c.1680C>T	p.Leu560Leu	2523769	""IPR007696 DNA mismatch repair protein MutS	core 314 639 IPR007696 DNA mismatch repair protein MutS	core 298 604 IPR007861 DNA mismatch repair protein MutS	clamp 467 560 """
"Afu3g09850	synonymous_variant	F17729	F18085	F17729W	F14946G	1F1SWF4	F16311	ISSF21""	C	T	n.2525604A>G		2525604	"
"Afu3g09850-Afu3g09860	intergenic_region	F17729	F18085	F17729W	F14946G	1F1SWF4	F16311	ISSF21""	A	G
"Afu3g09840-Afu3g09850	intergenic_region	LMB35Aa	MO79587EXP	F15927""	C	A	n.2521841C>A		2521841	"
"Afu3g09850	5_prime_UTR_variant	LMB35Aa	MO79587EXP	F15927""	G	C	c.-36G>C		2522002	"	N-terminal 14 124 """
"Afu3g09850	missense_variant	LMB35Aa	MO79587EXP	F15927""	G	A	c.133G>A	p.Ala45Thr	2522222	""IPR007695 DNA mismatch repair protein MutS-like	connector domain 151 271 IPR007860 DNA mismatch repair protein MutS	connector domain 141 281 """
"Afu3g09850	synonymous_variant	LMB35Aa	MO79587EXP	F15927""	T	A	c.639T>A	p.Ala213Ala	2522728	""IPR007860 DNA mismatch repair protein MutS	core 314 639 IPR007696 DNA mismatch repair protein MutS	core 298 604 """
"Afu3g09850	missense_variant	LMB35Aa	MO79587EXP	F15927""	C	A	c.985C>A	p.Pro329Thr	2523074	""IPR007696 DNA mismatch repair protein MutS	core 314 639 IPR007696 DNA mismatch repair protein MutS	core 298 604 IPR007861 DNA mismatch repair protein MutS	clamp 467 560 """
"Afu3g09850	synonymous_variant	LMB35Aa	MO79587EXP	F15927""	C	T	c.1635C>T	p.Phe545Phe	2523724	""IPR007696 DNA mismatch repair protein MutS	C-terminal 656 857 IPR000432 DNA mismatch repair protein MutS	C-terminal 613 861 """
"Afu3g09850	synonymous_variant	LMB35Aa	MO79587EXP	F15927""	T	C	c.2238T>C	p.Arg746Arg	2524327	""IPR000432 DNA mismatch repair protein MutS
"Afu3g09850	3_prime_UTR_variant	LMB35Aa	MO79587EXP	F15927""	A	G	c.*99A>G		2525011	"
"Afu3g09850	3_prime_UTR_variant	LMB35Aa	MO79587EXP	F15927""	A	T	c.*100A>T		2525012	"
"Afu3g09850	3_prime_UTR_variant	LMB35Aa	MO79587EXP	F15927""	C	CT	c.*126dupT		2525036	"
"Afu3g09850	3_prime_UTR_variant	LMB35Aa	MO79587EXP	F15927""	G	A	c.*185G>A		2525097	"
"Afu3g09850	3_prime_UTR_variant	LMB35Aa	MO79587EXP	F15927""	G	C	c.*402G>C		2525314	"
"Afu3g09850-Afu3g09860	intergenic_region	LMB35Aa	MO79587EXP	F15927""	T	C	n.2525553T>C		2525553	"
"Afu3g09850-Afu3g09860	intergenic_region	LMB35Aa	MO79587EXP	F15927""	T	C	n.2525664T>C		2525664	"
"Afu3g09840-Afu3g09850	intergenic_region	MO89263LAB	MO69250EXP	MO76959EXP""	C	G	n.2521940C>G		2521940	"
"Afu3g09850-Afu3g09860	intergenic_region	MO91298SB	09-7500806""	A	G	n.2525503A>G		2525503	"
Afu3g09850-Afu3g09860	intergenic_region	F12636	C	G	n.2525787C>G		2525787
"Afu3g09850	synonymous_variant	F13619	T	C	c.334T>C	p.Leu112Leu	2522423	""IPR007695 DNA mismatch repair protein MutS-like	N-terminal 14 124 """
Afu3g09850	intron_variant	F15927	A	G	c.25-12A>G		2522102
Afu3g09850	3_prime_UTR_variant	JCM10253	C	A	c.*425C>A		2525337
Afu3g09850	3_prime_UTR_variant	MO91298SB	C	T	c.*8C>T		2524920
[truncated: 20 more columns]
